# Supplementary material for: Sedentary Lifestyle Matters as Past Sedentariness, Not Current Sedentariness, Predicts Cognitive Inhibition Performance among College Students: An Exploratory Study
Source: Int J Environ Res Public Health. 2021 Jul 19;18(14):7649. doi: 10.3390/ijerph18147649 (PMC8303919; doi:10.3390/ijerph18147649)
Supplement: Supplementary file 1 [file ijerph-18-07649-s001.zip]

Archive with 1 entries (1 files):
- ijerph-1285305-supplementary.pdf
